# Supplementary material for: Shear-Thinning Extrudable Hydrogels Based on Star Polypeptides with Antimicrobial Properties
Source: Gels. 2024 Oct 11;10(10):652. doi: 10.3390/gels10100652 (PMC11507159; doi:10.3390/gels10100652)
Supplement: Supplementary file 1 [file gels-10-00652-s001.zip]

Archive with 1 entries (1 files):
- gels-3234569-supplementary.pdf
